# Supplementary material for: miR-16-5p Suppresses Progression and Invasion of Osteosarcoma via Targeting at Smad3
Source: Front Pharmacol. 2020 Aug 26;11:1324. doi: 10.3389/fphar.2020.01324 (PMC7479212; doi:10.3389/fphar.2020.01324)
Supplement: Supplementary file 1 [file DataSheet_1.xlsx]

## Sheet: 工作表1
Gender	Age	Age group	Histological Stage	Diameter	Diameter Group	TNM stage	TNM stage GROUP	miR-16-5p	miR-16-5p GROUP
F	28	Young	w	4.88	A	III	B	0.24	H
F	29	Young	w	3.62	A	I	A	0.1	L
M	31	Young	p	10.64	B	I	A	0.14	L
F	33	Young	w	2.59	A	IV	B	0.25	H
M	36	Young	w	3.65	A	II	A	0.29	H
M	36	Young	p	8.13	B	II	A	0.18	L
F	38	Young	w	4.88	A	IV	B	0.31	H
M	38	Young	p	10.53	B	IV	B	0.22	L
F	40	Young	w	8.65	B	II	A	0.33	H
F	42	Young	p	7.38	B	IV	B	0.2	L
F	44	Young	w	7.07	B	I	A	0.33	H
F	44	Young	p	6.16	B	III	B	0.12	L
F	46	Young	w	3	A	II	A	0.38	H
M	46	Young	p	8.9	B	IV	B	0.22	L
F	48	Young	w	9.44	B	I	A	0.39	H
M	51	Old	p	2.84	A	I	A	0.57	H
F	52	Old	w	3.88	A	IV	B	0.18	L
M	53	Old	p	4.89	A	II	A	0.53	H
F	53	Old	w	5.17	B	III	B	0.21	L
F	54	Old	w	4.25	A	III	B	0.31	H
F	56	Old	p	5.81	B	IV	B	0.11	L
M	57	Old	w	4.09	A	I	A	0.53	H
M	57	Old	p	3.76	A	II	A	0.34	H
M	59	Old	p	12.04	B	II	A	0.25	H
M	59	Old	p	3.67	A	III	B	0.23	L
M	59	Old	w	2.67	A	IV	B	0.18	L
M	60	Old	w	3.55	A	II	A	0.41	H
F	60	Old	w	10.04	B	IV	B	0.28	H
M	62	Old	p	11.04	B	III	B	0.2	L
F	62	Old	p	4.72	A	IV	B	0.23	L
M	66	Old	p	4.01	A	II	A	0.38	H
M	66	Old	p	7.91	B	II	A	0.24	H
M	67	Old	p	11.62	B	II	A	0.31	H
M	68	Old	p	3.09	A	I	A	0.28	H
M	68	Old	w	7.88	B	I	A	0.12	L
M	72	Old	p	4.04	A	I	A	0.32	H
F	73	Old	w	3.76	A	I	A	0.43	H
F	73	Old	p	13.62	B	III	B	0.18	L
M	77	Old	w	4.12	A	I	A	0.33	H
F	77	Old	p	9.14	B	II	A	0.22	L
